# Supplementary material for: Penalized Regression Methods With Modified Cross‐Validation and Bootstrap Tuning Produce Better Prediction Models
Source: Biom J. 2024 Jun 24;66(5):e202300245. doi: 10.1002/bimj.202300245 (PMC12859537; doi:10.1002/bimj.202300245)
Supplement: Supplementary file 2 — Supporting Information [file BIMJ-66-e202300245-s002.zip]

Archive with 34 entries (31 files):
- Supplementary_Material_2/
- Supplementary_Material_2/.Rhistory
- Supplementary_Material_2/desktop.ini
- Supplementary_Material_2/figures_tables/
- Supplementary_Material_2/figures_tables/figure_1.pdf
- Supplementary_Material_2/figures_tables/figure_2.pdf
- Supplementary_Material_2/figures_tables/figure_3.pdf
- Supplementary_Material_2/figures_tables/figure_4.pdf
- Supplementary_Material_2/figures_tables/figure_S1.pdf
- Supplementary_Material_2/figures_tables/figure_S10.pdf
- Supplementary_Material_2/figures_tables/figure_S2.pdf
- Supplementary_Material_2/figures_tables/figure_S3.pdf
- Supplementary_Material_2/figures_tables/figure_S4.pdf
- Supplementary_Material_2/figures_tables/figure_S5.pdf
- Supplementary_Material_2/figures_tables/figure_S6.pdf
- Supplementary_Material_2/figures_tables/figure_S7.pdf
- Supplementary_Material_2/figures_tables/figure_S9.pdf
- Supplementary_Material_2/figures_tables/table_S1a.CSV
- Supplementary_Material_2/figures_tables/table_S1a.xlsx
- Supplementary_Material_2/intermediate_results/
- Supplementary_Material_2/intermediate_results/example_synthetic.Rdata
- Supplementary_Material_2/intermediate_results/penalised_p05_kfold_10F.Rdata
- Supplementary_Material_2/intermediate_results/penalised_p_01.Rdata
- Supplementary_Material_2/intermediate_results/penalised_p_05.Rdata
- Supplementary_Material_2/paper_functions.R
- Supplementary_Material_2/Readme.txt
- Supplementary_Material_2/sim_1.R
- Supplementary_Material_2/sim_1_methods.R
- Supplementary_Material_2/sim_1_plots.R
- Supplementary_Material_2/sim_2.R
- Supplementary_Material_2/sim_2_methods.R
- Supplementary_Material_2/sim_2_plots.R
- Supplementary_Material_2/sim_3_example_synthetic_data.R
- Supplementary_Material_2/sim_3_example_synthetic_data_plots.R
