# Supplementary material for: Penalized Regression Methods With Modified Cross‐Validation and Bootstrap Tuning Produce Better Prediction Models
Source: Biom J. 2024 Jun 24;66(5):e202300245. doi: 10.1002/bimj.202300245 (PMC12859537; doi:10.1002/bimj.202300245)
Supplement: Supplementary file 2 — Supporting Information [file BIMJ-66-e202300245-s002.zip › Supplementary_Material_2/figures_tables/table_S1a.CSV]

	Mean/N	SD/Proportion
Age (age)	64.4	11.9
BMI (bmi)	25.3	4.8
--------------------------------------------------
Female Sex - Yes (sex)	6979	0.42
Respiratory Disease - Yes (zresp)	880	0.05
Renal Failure - Yes (zrenal)	1280	0.08
Preoperative arrhythmias - Yes (zarryth)	5940	0.35
Hypertension - Yes (zhyper)	5269	0.31
Ejection function >50% - Yes (zejec)	1186	0.07
Diabetes - Yes (zdiab)	1269	0.08
Operative Priority - Urgent/Emergency (zprior)	4903	0.29
Operation Sequence - Second or More (seq)	2354	0.14
In-Hospital death - Yes (Status)	1181	0.07
