# Supplementary material for: Penalized Regression Methods With Modified Cross‐Validation and Bootstrap Tuning Produce Better Prediction Models
Source: Biom J. 2024 Jun 24;66(5):e202300245. doi: 10.1002/bimj.202300245 (PMC12859537; doi:10.1002/bimj.202300245)
Supplement: Supplementary file 2 — Supporting Information [file BIMJ-66-e202300245-s002.zip › Supplementary_Material_2/paper_functions.R]

# Functions for the simulation study
# Menelaos Pavlou
# 20/05/2024

############################################################################################################

#' Modified tuning 

#' mod_penal_ave_foreach

# Inputs 

#' @param x        a matrix, the design matrix
#' @param y        a vector, the binary response variable
#' @param bn       a scalar, the number of bootstrap iterations
#' @param  method  a string, values "ridge" or "lasso"Numeric where to trim (proportion)
#' @param nfolds   a scalar, the number of cross-validation folds
#' @param parallel a logical, TRUE for parallel computing
#' @param boot     a logical, TRUE means sample with replacement (the default)
#' 
#' Outputs: a list with two elements. 
#'          - beta.boot is the calculated vector of regression coefficients
#'          - lambda.boot is vector of beta's


mod_penal_ave_foreach <- function(x, y, bn=50, method="ridge", f = nfolds/(nfolds-1)-1, 
                                  parallel=TRUE, nfolds=10, boot=TRUE){
  
  if (method=="lasso") a=1
  if (method=="ridge") a=0
  
  pred        <- NULL ; beta.boot   <- NULL
  lambda.boot <- NULL ; cv.boot     <- NULL
  yval        <- y
  xval        <- x
  npred       <- ncol(x)
  data        <- cbind(x,y)
  
  fit <- glmnet(x, y, type.measure = "deviance", family = "binomial", alpha = a, standardize = TRUE, parallel = T)
  
  # Obtain the default sequence of lambda, and include some smaller values too
  lambdaseq <- fit$lambda
  lambdaseq <- unique(c(lambdaseq, seq( lambdaseq[length(lambdaseq)], lambdaseq[length(lambdaseq)]/20,
                                        -lambdaseq[length(lambdaseq)]/20 )))
  
  # cvd is the cross-validated deviance obtained in each of the 'over-sampled datasets'
  cvd <- NULL
  
  cv.boot <- foreach(i=1:bn, .combine='rbind', .packages=c('MASS','RcppNumerical', 'pROC', 'brglm2', 'detectseparation',
                                                           'RcppNumerical', 'logistf', 'glmnet')) %dopar% {
                                                             
                                                             
  withwarnings <- function(expr) {
  
  val        <- NULL
  myWarnings <- NULL
  wHandler   <- function(w) {
    myWarnings <<- c(myWarnings, w$message)
    invokeRestart("muffleWarning")
  }
  
  myError  <- NULL
  eHandler <- function(e) {
    myError <<- e$message
    NULL
  }
  val <- tryCatch(withCallingHandlers(expr, warning = wHandler), error = eHandler)
  list(value = val, warnings = myWarnings, error=myError)
}
                                                       
    bs     <- sample(nrow(data), replace=T)
    databs <- data[bs,]
    
    if (boot==FALSE) databs<-data
    
    if (f==0) databs  <- data else
    {
 
      bs2     <- sample(nrow(data)*f, replace=T)
      databs2 <- data[bs2,]
      databs  <- rbind(databs,databs2)
    }
    
    xbs   <- databs[,1:npred]
    ybs   <- databs[,npred+1]
    
    fitbs <- withwarnings(cv.glmnet(xbs, ybs, type.measure = "deviance", family = "binomial", alpha = a, nfolds = nfolds,
                                    standardize = TRUE, parallel = parallel, lambda = lambdaseq))
    
    
    if ( length(fitbs$error) == 0 ) {
      fitbs  <- fitbs$value
      cvd    <- fitbs$cvm
      
    } else
      
    {
      cvd <- cvd
    }
    
    rbind(cvd)
    
  }
  
  b <- cbind(lambdaseq, colMeans(cv.boot, na.rm = TRUE))
  
  # Selected the value of lambda that minimises the cross-validated deviance
  
  lambda.boot <- b[order(b[,2]),] [1,1]
  
  
  # Obtain the solution using ridge/lasso at the selected value of lambda for the *original data*
  
  fit <- glmnet(x, y, type.measure = "deviance", family = "binomial", alpha = a, standardize = TRUE,
                parallel = T, lambda = lambdaseq)
  
  beta.boot   <- as.vector(coef(fit, s = lambda.boot) )
  
  return(list("beta.boot" = beta.boot, "lambda.boot" = lambda.boot))
}


############################################################################################################


# Bootstrap tuning (selection of the tuning parameter that minimizes the averaged
# bootstrap Log-likelihood/Deviance over the bootstrap samples (parallelized)

#' boot_penal_foreach
#'
#' Inputs
#' 
#' @param x          a matrix, the design matrix
#' @param y          a vector, the binary response variable
#' @param bn         a scalar, the number of bootstrap iterations
#' @param  method    a string, takes values "ridge" or "lasso"
#' @param  lambda    a vector, provided sequence for the tuning parameter
#' @param  parallel  a logical, TRUE for parallel computing in glmnet
#'
#' Outputs: a list with two elements. 
#'          - beta.boot is the calculated vector of regression coefficients
#'          - lambda.boot is the selected value of the tuning parameter


boot_penal_foreach <- function(x, y, bn = 50, method="ridge", lambda = NULL, parallel = TRUE ){
  
  
  if (method=="lasso") a=1
  if (method=="ridge") a=0
  
  fit       <- glmnet(x,y,type.measure="deviance",family="binomial", alpha=a, standardize=TRUE, parallel=T)
  
  # Obtain the default sequence of lambda, and include some smaller values too
  lambdaseq <- fit$lambda
  lambdaseq <- unique(c(lambdaseq, seq( lambdaseq[length(lambdaseq)], lambdaseq[length(lambdaseq)]/20,
                                        -lambdaseq[length(lambdaseq)]/20 )))
  
  pred           <- NULL
  cv.boot        <- NULL
  lambda.min     <- NULL
  beta.boot      <- NULL; lambda.boot   <- NULL
  loglik         <- NULL; loglik_all    <- NULL
  deviance       <- NULL; deviance_all  <- NULL


  yval           <- y
  xval           <- x
  npred          <- ncol(x)
  data           <- cbind(x,y)

  cvboot <- foreach(j = 1:(bn+1), .combine='rbind', .packages=c('MASS','RcppNumerical', 'pROC', 'brglm2',
                                                              'detectseparation','RcppNumerical', 'logistf', 'glmnet')) %dopar% {
    set.seed(j)
    invlogit <- function(x) {1/(1+exp(-x)) }
    
    
    bs     <- sample(nrow(data), replace=T)
    databs <- data[bs,]
    
    xbs    <- databs[,1:npred]
    ybs    <- databs[,npred+1]
    fit    <- glmnet(xbs,ybs,type.measure="deviance",family="binomial", alpha=a, standardize=TRUE, parallel=T,
                     lambda=lambdaseq, intercept = TRUE)
    
    loglikj   <- NULL
    
    for (i in 1 : length(fit$lambda) ) {
      
      pred        <- invlogit(cbind(1,x)%*% coef(fit)[,i])
      loglikj[i]  <- sum(y*log(pred) + (1-y)*log(1-pred))
      
    }
    
    rbind(loglikj)
    
  }
  
  loglik_all    <- cvboot
  
  # Obtain the value of lambda that maximizes the average log-likelihood 
  # (equivalently minimizes the average deviance) over the bootstrap 
  # samples
  
  lambda.ave    <- lambdaseq[colMeans( loglik_all)==max(colMeans(loglik_all)) ]
  
  # Obtain the solution using ridge/lasso at the selected value of lambda for the *original data*
    
  fit           <- glmnet(x,y,type.measure="deviance",family="binomial", alpha=a,
                          standardize=TRUE, parallel=T, lambda=lambdaseq)
  
  beta          <- as.vector(coef(fit, s=lambda.ave) )
  
  return(list("beta.boot"=beta,"lambda.boot"=lambda.ave))
}


############################################################################################################


#'  Quick approximation of the c-statistic
#' 
#'  quickcstat
#'
#' Inputs
#'
#' @param y     a vector, the binary response variable
#' @param pred  a vector, the predicted outcome
#' @param seed  the seed for the random number generator
#' 
#' Output: a scalar, the approximated value of the c-statistic

quickcstat <- function(y, pred, seed=1){
  
  set.seed(seed)
  
  casepred <-  pred[y == 1]
  conpred  <-  pred[ y==0 ]
  
  if (length(conpred) > length(casepred)){
    
    conpred    <- conpred[sample(length(conpred),length(casepred),replace = FALSE)]
    auc.true   <- sum(casepred>conpred)/length(casepred)} else 
      {
        casepred   <- casepred[sample(length(casepred),length(conpred),replace = FALSE)]
        auc.true   <- sum(casepred>conpred)/length(conpred)
        }
  
  return(auc.true)
  
}


############################################################################################################

# Calculate performance measures

#' measures
#'
#' Inputs:
#'
#' @param xval       a matrix, the design matrix
#' @param yyval      a vector, the binary response variable
#' @param betaest    a vector, the estimated regression coefficients 
#' @param beta.true  a vector, the true regression coefficients (in simulation) 
#' 
#' Outputs: a vector with four elements. The estimated:
#'          - calibration slope
#'          - c-statistic 
#'          - Brier score 
#'          - root mean square prediction error

measures <- function(yval,xval,betaest,beta.true=NULL){
  
  xval       <- as.matrix(xval)
  yval       <- as.vector(yval)
  nval       <- length(yval)
  lpest      <- cbind(1,xval)%*%betaest
  fittedest  <- invlogit(lpest)
  fit        <- RcppNumerical::fastLR(cbind(1,lpest), yval )
  lptrue     <- cbind(1,xval)%*%beta.true
  fittedtrue <- invlogit(lptrue)
  
  slope      <- fit$coef[2]
  cstat      <- as.vector(roc(yval, as.vector(fittedest),quiet=TRUE)$auc)
  brier      <- sum((fittedest-yval)^2/nval)
  mape       <- sum(abs(fittedest-fittedtrue))/nval
  rmse       <- sqrt(mean((fittedest-fittedtrue)^2))
  
  return(c(slope, cstat, brier, rmse))
}


############################################################################################################


#' Additional function for calculating performance measures

#' Calculate performance measures for the real data

#' measures_example
#'
#' Inputs:
#'
#' @param xval      a matrix, the design matrix
#' @param yyval     a vector, the binary response variable
#' @param betaest   a vector, the estimated regression coefficients 
#' 
#' Outputs: a vector with three elements. The estimated:
#'          - calibration slope
#'          - c-statistic 
#'          - brier score 

measures_example <- function(yval, xval, betaest){
  
  xval      <- as.matrix(xval)
  yval      <- as.vector(yval)
  nval      <- length(yval)
  lpest     <- xval%*%betaest
  fittedest <- invlogit(lpest)
  
  slope     <- as.vector(coef(speedglm.wfit(yval,cbind(1,lpest),family=binomial()))[2])
  cstat     <- as.vector(roc(yval, as.vector(fittedest),quiet=TRUE)$auc)
  brier     <- sum((fittedest-yval)^2/nval)
  
  return(c(slope,cstat, brier))
}

############################################################################################################

#' The inverse logit function
#' 
#' expit 

#' Inputs
#'
#' @param x a vector, the linear predictor
#' Outputs: a vector with the estimated probabilities 

expit     <- function(x){(1/(1+exp(-x)))}

#############################################################################################################

#' The inverse logit function
#' 
#' invlogit

#' Inputs:
#'
#' @param x a vector, the linear predictor
#' Outputs: a vector with the estimated probabilities 

invlogit <- function(x) {1/(1+exp(-x)) }

############################################################################################################

#' Generate development and validation datasets for the simulation studies

#' generate_data
#'
#' Inputs:
#'
#' @param NN                   a scalar, the sample size
#' @param n.true.predictors    a scalar, the number of true predictors
#' @param n.noise.predictors   a scalar, the number of noise predictors
#' @param strength             a scalar, a multiplication factor that defines the strength of the model
#' @param cor0                 a scalar, the correlation between the true predictors 
#' @param cor1                 a scalar, the correlation between the noise predictors 
#' @param beta.0               a scalar, the intercept term 
#' 
#' output: a data-frame containing the generated outcome and covariates


generate_data <- function(NN, n.true.predictors = n.true.predictors, n.noise.predictors = n.noise.predictors, 
                          strength=strength, cor0 = 0.1, cor1 = 0.05, beta.0 = beta.0){

  n.predictors <- n.true.predictors + n.noise.predictors
  mu0 <- rep(0, n.predictors)

  # Specify correlation matrix
  Sigma0 <- matrix(0, nrow = n.predictors,  ncol = n.predictors)
  Sigma0[1:n.true.predictors, 1:n.true.predictors] <- cor0
  if (n.noise.predictors>0) {
  Sigma0[(n.true.predictors+1):n.predictors, (n.true.predictors+1):n.predictors] <- cor1}
  diag(Sigma0) <- 1.0

  x <- mvrnorm(NN, mu0, Sigma0)

  beta <- c(0.5, 0.3, 0.3, 0.25, 0.25, rep(0, n.noise.predictors))*strength

  if (n.true.predictors==10)  beta <- c(rep(c(0.5, 0.3, 0.3, 0.25, 0.25),2), 
                                        rep(0, n.noise.predictors))*strength

  # Calculate the linear predictor and probability
  lp = as.vector(cbind(1, x) %*% c(beta.0,beta))
  prob = (exp(lp)/(1 + exp(lp)))
  
  # Generate the binary outcome
  y = rbinom(n = NN, 1, prob)

  DATA   <- data.frame(x)
  DATA$y <- y * 1
  DATA

}


######################################################################################################


#' Estimation of the shrinkage factor using the bootstrap

#' bootsf
#'
#' Inputs:
#'
#' @param data  a matrix. First column is the outcome; the rest of the columns form the design matrix 
#' @param n     a scalar. the number of bootstrap samples. 
#' 
#' output:      a scalar, the estimated shrinkage factor


bootsf <-function(data, n = 200){
  
  cal<-NULL
  
  for (j in 1:n){
    
    # Get a bootstrap sample
    bs      <- sample(nrow(data), replace=T)
    databs  <- data[bs,]
    xvarsbs <- databs[,-1];ybs<-databs[,1]
    
    # Fit model to the boostrap data
    fitbs <- withwarnings(glm.fit(cbind(1, xvarsbs), ybs, family = binomial()))
    
    while (length(fitbs$value)!=0) {
      
      bs      <- sample(nrow(data), replace=T)
      databs  <- data[bs,]
      xvarsbs <- databs[,-1];ybs<-databs[,1]
      
      fit     <- withwarnings(glm.fit(cbind(1,xvarsbs),ybs,family=binomial()))
      fitbs   <- fit$value
    }
    
    # Calculate calibration slope for the jth bootstrap sample
    
    fitcal <- withwarnings(glm(data[,1]~as.matrix(cbind(1,data[,-1]))%*%coef(fitbs),family=binomial))
    
    if ((length(fitcal$value)!=0)){
      fitcal <- fitcal$value
      cal[j] <- as.vector(coefficients(fitcal))[2]
    } else cal[j]=NA
  }
  
  return( median(cal,na.rm=TRUE) )
  
}


######################################################################################################

#' Approximation of R-square from the c-statistic (from Riley et al. (2022))

#' approximate_R2

#' Inputs:
#'
#' @param auc   a scalar, the anticipated c-statistic
#' @param prev  a scalar, the outcome prevalence 
#' @param n     a scalar, the number of simulations
#' 
#' outputs:  a list with two scalar elements
#'          -  R2.Nagelkerke 
#'          -  R2.Coxsnell

approximate_R2 <- function(auc, prev, n = 1000000){
  
  # define mu as a function of the C-statistic
  mu   <- sqrt(2) * qnorm(auc)
  
  
  # simulate large sample linear prediction based on two Normals
  # for non-eventsN(0, 1), events and N(mu, 1)
  
  LP <- c(rnorm(prev*n,  mean=0, sd=1), rnorm((1-prev)*n, mean=mu, sd=1))
  y <- c(rep(0, prev*n), rep(1, (1-prev)*n))
  
  # Fit a logistic regression with LP as covariate;
  # this is essentially a calibration model, and the intercept and
  # slope estimate will ensure the outcome proportion is accounted
  # for, without changing C-statistic
  
  fit <- lrm(y~LP)
  
  max_R2 <- function(prev){
    1-(prev^prev*(1-prev)^(1-prev))^2
  }
  return(list(R2.nagelkerke = as.numeric(fit$stats['R2']),
              R2.coxsnell = as.numeric(fit$stats['R2']) * max_R2(prev)))
}

######################################################################################################


#' Capture warnings/errors in case of computation failure

#' withwarnings

#' Inputs:
#'
#' @param expr   an expression to be evaluated
#' 
#' Outputs:  a list with three elements
#'          -  the value of the object
#'          -  warnings
#'          -  errors

withwarnings <- function(expr) {
  
  val        <- NULL
  myWarnings <- NULL
  wHandler   <- function(w) {
    myWarnings <<- c(myWarnings, w$message)
    invokeRestart("muffleWarning")
  }
  
  myError  <- NULL
  eHandler <- function(e) {
    myError <<- e$message
    NULL
  }
  val <- tryCatch(withCallingHandlers(expr, warning = wHandler), error = eHandler)
  list(value = val, warnings = myWarnings, error=myError)
}


######################################################################################################

#' Calculate the median over matirx columns
#'  
#' colMedians
#'
#' Inputs
#' @param df  A matrix
#'
#' Outputs:  a vector, the column medians

colMedians<-function(df) apply(df,2,median)


#######################################################################################################
