# Supplementary material for: Penalized Regression Methods With Modified Cross‐Validation and Bootstrap Tuning Produce Better Prediction Models
Source: Biom J. 2024 Jun 24;66(5):e202300245. doi: 10.1002/bimj.202300245 (PMC12859537; doi:10.1002/bimj.202300245)
Supplement: Supplementary file 2 — Supporting Information [file BIMJ-66-e202300245-s002.zip › Supplementary_Material_2/Readme.txt]

Supplementary information and reproducible research files for the manuscript
 
" Penalised regression methods with modified cross-validation or bootstrap 
  tuning produce better prediction models"

Authors: Pavlou, M., Ambler G., Omar, R. Z.

-------------------------------------------

Code was written by Pavlou, M. 

Version information for the software (operating system, statistical libraries 
and add-on packages) can be found in the end of this document.

For any questions please contact m.pavlou@ucl.ac.uk

#####################################################################################

R files included
---------------

1. sim_1.R
2. sim_1_methods.R
3. sim_1_plots.R
4. sim_2.R
5. sim_2_methods.R
6. sim_2_plots.R
7. sim_3_example_synthetic_data.R
8. sim_3_example_synthetic_data_plots.R
9. paper_functions.R


Files 1-8 include the code to perform the simulations and reproduce all figures
in the main paper and Supplementary material 1. 

File 9 contains the necessary functions to fit the models for the methods used 
in the simulations.

Note: The simulation studies are computationally very expensive taking many hours 
      to run on a standard computer

- We describe below how to reproduce figures using the data generated from the  
  simulations and stored in folder 'intermediate_results'

- To reduce simulation time, change the number of repetitions, number of bootstrap
  iterations and size of validation as instructed in lines 29-34 in each of the 
  files: sim1.R, sim2.R and sim_3_example_synthetic_data.R

#####################################################################################

Instructions to run the simulation and produce the Figures in the Main paper and 
Supplementary Material 1
----------------------------------------------------------------------------------
  
Step 1) Open file 'sim_1.R' and run the entire file.

        This produces Figures 1-2 and saves them in folder 'figures_tables'.

        It also saves the simulation data needed to produce the figures in 
        the folder 'intermediate_results'.

        Note: It takes several hours to run this simulation. To obtain the figures 
        using the intermediate results open and run the file 'sim_1_plots'.

--------
        
Step 2) Open file 'sim_2.R' and run the entire file.

        Produces Figures 3-4 & S1-S7 and saves them in folder 'figures_tables'

        It also saves the simulation data needed to produce the figures in 
        the folder 'intermediate_results'

        Note: It takes several hours to run this simulation. To obtain the figures 
        using the intermediate results, open and run the file 'sim_2_plots'.

--------

Step 3) Open file 'sim_3_example_synthetic_data' and run the entire file.

        First generates synthetic data similar to the real data example.
 
        Produces Figures S9-S10 which are the versions of *Figures 5 and S8*
        produced using the synthetic data (instead of the real data).
        Also produces a table of descriptive statistics (Table S1a) which is
        the version of Table S1 of the main manuscript using the synthetic 
        (than the real data). 

        It also saves the simulation data needed to produce the figures in 
        the folder 'intermediate_results'.

        Note: It takes several hours to run this simulation. To obtain 
        the figures using the intermediate results open and run the file
        'sim_3_example_synthetic_data_plots'.

#####################################################################################

The code was written/evaluated in R with the following software versions:
R version 4.0.5 (2021-03-31)
Platform: x86_64-w64-mingw32/x64 (64-bit)
Running under: Windows 10 x64 (build 19045)

Matrix products: default

locale:
[1] LC_COLLATE=English_United Kingdom.1252  LC_CTYPE=English_United Kingdom.1252   
[3] LC_MONETARY=English_United Kingdom.1252 LC_NUMERIC=C                           
[5] LC_TIME=English_United Kingdom.1252    

attached base packages:
[1] parallel  stats     graphics  grDevices utils     datasets  methods   base     

other attached packages:
 [1] vtable_1.4.3         kableExtra_1.3.4     detectseparation_0.3 brglm2_0.9          
 [5] RcppNumerical_0.5-0  predtools_0.0.2      pROC_1.18.0          pmsampsize_1.1.2    
 [9] logistf_1.24.1       speedglm_0.3-4       rms_6.3-0            SparseM_1.81        
[13] Hmisc_4.7-1          Formula_1.2-4        survival_3.2-10      lattice_0.20-41     
[17] glmnet_4.1-4         Matrix_1.5-1         doParallel_1.0.17    iterators_1.0.14    
[21] foreach_1.5.2        openxlsx_4.2.5.1     RColorBrewer_1.1-3   scales_1.2.1        
[25] GGally_2.1.2         plotly_4.10.0        ggpubr_0.4.0         DescTools_0.99.48   
[29] blorr_0.3.0          plyr_1.8.7           patchwork_1.1.2      lubridate_1.9.0     
[33] timechange_0.1.1     forcats_1.0.0        stringr_1.5.0        dplyr_1.1.3         
[37] purrr_1.0.2          readr_2.1.3          tidyr_1.2.1          tibble_3.2.1        
[41] ggplot2_3.3.6        tidyverse_2.0.0      MASS_7.3-53.1       

loaded via a namespace (and not attached):
  [1] readxl_1.4.1             backports_1.4.1          systemfonts_1.0.4       
  [4] lazyeval_0.2.2           splines_4.0.5            operator.tools_1.6.3    
  [7] TH.data_1.1-1            digest_0.6.30            htmltools_0.5.5         
 [10] fansi_1.0.3              magrittr_2.0.3           checkmate_2.1.0         
 [13] enrichwith_0.3.1         cluster_2.1.1            tzdb_0.4.0              
 [16] formula.tools_1.7.1      svglite_2.1.1            sandwich_3.0-2          
 [19] jpeg_0.1-9               colorspace_2.0-3         rvest_1.0.3             
 [22] textshaping_0.3.6        xfun_0.34                jsonlite_1.8.3          
 [25] Exact_3.2                zoo_1.8-11               glue_1.6.2              
 [28] registry_0.5-1           gtable_0.3.1             webshot_0.5.4           
 [31] MatrixModels_0.5-1       car_3.1-1                shape_1.4.6             
 [34] abind_1.4-5              mvtnorm_1.1-3            rstatix_0.7.2           
 [37] Rcpp_1.0.9               viridisLite_0.4.1        htmlTable_2.4.1         
 [40] foreign_0.8-81           proxy_0.4-27             htmlwidgets_1.6.2       
 [43] httr_1.4.4               ellipsis_0.3.2           mice_3.14.0             
 [46] pkgconfig_2.0.3          reshape_0.8.9            farver_2.1.1            
 [49] nnet_7.3-15              deldir_1.0-6             utf8_1.2.2              
 [52] tidyselect_1.2.0         labeling_0.4.2           rlang_1.1.2             
 [55] munsell_0.5.0            cellranger_1.1.0         tools_4.0.5             
 [58] cli_3.6.1                generics_0.1.3           broom_1.0.4             
 [61] evaluate_0.17            fastmap_1.1.0            ragg_1.2.2              
 [64] knitr_1.42               zip_2.2.2                rootSolve_1.8.2.3       
 [67] nlme_3.1-152             quantreg_5.94            slam_0.1-50             
 [70] RConics_1.1.1            ROI_1.0-1                xml2_1.3.3              
 [73] compiler_4.0.5           rstudioapi_0.14          png_0.1-7               
 [76] e1071_1.7-12             ggsignif_0.6.4           lpSolveAPI_5.5.2.0-17.9 
 [79] stringi_1.7.8            vctrs_0.6.4              ROI.plugin.lpsolve_1.0-2
 [82] pillar_1.9.0             lifecycle_1.0.3          data.table_1.14.4       
 [85] cowplot_1.1.1            lmom_2.9                 R6_2.5.1                
 [88] latticeExtra_0.6-30      gridExtra_2.3            gld_2.6.6               
 [91] codetools_0.2-18         polspline_1.1.20         boot_1.3-27             
 [94] withr_2.5.0              multcomp_1.4-20          mgcv_1.8-34             
 [97] expm_0.999-6             hms_1.1.2                grid_4.0.5              
[100] rpart_4.1-15             class_7.3-18             rmarkdown_2.17          
[103] carData_3.0-5            numDeriv_2016.8-1.1      base64enc_0.1-3         
[106] interp_1.1-3

#####################################################################################
